# Supplementary material for: Induction and repression effects on CYP and transporter protein abundance by azole mixture uptake in rat liver
Source: EXCLI J. 2020 Jun 26;19:904–16. doi: 10.17179/excli2020-2311 (PMC7744963; doi:10.17179/excli2020-2311)
Supplement: Supplementary tables [file EXCLI-19-904-s-001.xlsx]

## Sheet: Suppl. Table 1
Supplementary Table 1: List of analyzed proteins. Here all analyzed proteins are listed. Additionally, following details are specified: used acronym, gene, Uniport ID and protein name recommended by UniProtKB as well as the proteotypic surrogate peptide used for the quantification via the TXP methodology.
	Protein name	Acronym	Gene	UniProt entry ID	recommended name (UniProtKB)	surrogate peptide
	ATP-binding cassette sub-family B member 1	ABCB1	Abcb1	P43245	Multidrug resistance protein 1	NTTGSLTTR
	ATP-binding cassette sub-family B member 1a	ABCB1A	Abcb1a	Q9JK64	Multidrug resistance protein 1A	NTTGALTTR
	ATP-binding cassette sub-family B member 11	ABCB11	Abcb11	O70127	Bile salt export pump	NNPGVLTTR
	ATP-binding cassette sub-family C member 2	ABCC2	Abcc2	Q63120	Canalicular multispecific organic anion transporter 1	HGEIQFNNYQVR
	ATP-binding cassette sub-family C member 3	ABCC3	Abcc3	O88563	Canalicular multispecific organic anion transporter 2	NLTLHVQGGEK
	Cytochrome P450 1A1	CYP1A1	Cyp1a1	P00185	Cytochrome P450 1A1	EAEYLISK
	Cytochrome P450 1A2	CYP1A2	Cyp1a2	P04799	Cytochrome P450 1A2	EANHLISK
	Cytochrome P450 2A1	CYP2A1	Cyp2a1	P11711	Cytochrome P450 2A1	DFDPQNFLDDK
	Cytochrome P450 2A2	CYP2A2	Cyp2a2	P15149	Cytochrome P450 2A2	DFNPQHFLDDK
	Cytochrome P450 2B2	CYP2B2	Cyp2b2	P04167	Cytochrome P450 2B2	EIDQVIGSHRPPSLDDR
	Cytochrome P450 2B3	CYP2B3	Cyp2b3	P13107	Cytochrome P450 2B3	EALVDHAEAFSGR
	Cytochrome P450 2C11	CYP2C11	Cyp2c11	P08683	Cytochrome P450 2C11	EALVDLGEEFSGR
	Cytochrome P450 2C12	CYP2C12	Cyp2c12	P11510	Cytochrome P450 2C12	EALIDYGEEFSGR
	Cytochrome P450 2C13	CYP2C13	Cyp2c13	P20814	Cytochrome P450 2C13	EALVDHGEEFSGR
	Cytochrome P450 2C55	CYP2C55	Cyp2c55	P33273	Cytochrome P450 2C55	EALDDLGEEFSGR
	Cytochrome P450 2D3	CYP2D3	Cyp2d3	P12938	Cytochrome P450 2D3	TWDPDQPPR
	Cytochrome P450 2E1	CYP2E1	Cyp2e1	P05182	Cytochrome P450 2E1	FINLVPSNLPHEATR
	Cytochrome P450 3A9	CYP3A9	Cyp3a9	P51538	Cytochrome P450 3A9	LQDEIDAALPNK
	Cytochrome P450 3A18	CYP3A18	Cyp3a18	Q64581	Cytochrome P450 3A18	ECYSVFTNR
	Solute carrier family 10 member 1	SLC10A1	Slc10a1	O08705	Sodium/bile acid cotransporter	AAATEDATPAALEK
	Solute carrier family 22 member 7	SLC22A7	Slc22a7	Q5RLM2	Solute carrier family 22 member 7	ALQRPSYLDLFR
	Solute carrier family 22 member 8	SLC22A8	Slc22a8	Q9R1U7	Solute carrier family 22 member 8	YGLSDLFR

## Sheet: Suppl. Table 2
Supplementary Table 2: List of dose groups of 28-day feeding study. Dietary concentrations and calculated mean daily intakes are specified for dose groups in a 28-day feeding study in rats.
Test substances		Nominalconcentration [ppm]	Azole content in the		Mean daily substance intake
			diet [ppm] and deviation from nominal value [%]		[mg/kg bw]
			Mean (± SD)	[%]	Mean (± SD)
Cyproconazole	NOAEL	100	101.25 (± 6.29)a	↑ 1	6.76 (± 0.82)
	10 X NOAEL	1000	990.00 (± 14.14)	↓ 1	74.00 (± 7.00)
Epoxiconazole	NOAEL	90	83.50 (± 3.00)a	↓ 7	5.64 (± 0.67)
	10 X NOAEL	900	860.00 (± 28.28)	↓ 4	61.79 (± 4.51)
Prochloraz	NOAEL	100	80.25 (± 14.59)a	↓ 20	5.45 (± 0.62)
	10 X NOAEL	1000	767.50 (± 92.15)a	↓ 23	68.22 (± 5.72)
Phenobarbital		500	445 (± 9.3)	↓ 6	32.5 (± 3.18)
Mixture I
Cyproconazole	NOAEL	100	91.50 (± 16.13)a	↓ 8	7.10 (± 0.49)
	10 X NOAEL	1000	895.00 (± 123.69)a	↓ 10	70.22 (± 10.35)
Epoxiconazole	NOAEL	90	77.50 (± 3.11)a	↓ 14	6.01 (± 0.41)
	10 X NOAEL	900	782.50 (± 35.00)a	↓ 13	61.39 (± 9.04)
Mixture II
Cyproconazole	NOAEL	100	120.75 (± 68.04)a	↑ 21	9.07 (± 0.85)
	10 X NOAEL	1000	922.50 (± 205.32)a	↓ 7	80.63 (± 13.56)
Epoxiconazole	NOAEL	90	78.75 (± 7.93)a	↓ 12	5.91 (± 0.55)
	10 X NOAEL	900	747.50 (91.06)a	↓ 17	65.25 (± 11.00)
Prochloraz	NOAEL	100	66.50 (± 8.58)a	↓ 34	4.99 (± 0.46)
	10 X NOAEL	1000	717.50 (± 38.62)a	↓ 28	62.63 (± 10.55)
a Based on samples taken prior to commencement and at termination of treatment
b Diet preparation error

## Sheet: Suppl. Table 3
Supplementary Table 3: CYP and transporter protein abundance in livers of fungicide-treated rats-data. A 28-day feeding study in rats was conducted with cyproconazole, epoxiconazole and prochloraz as well as phenobarbital as positive control. Two doses were administered corresponding to NOAEL or 10x NOAEL based on a NOAEL derived from a regulatory guideline study. In a consecutive experiment, com…
A
	mean [fmol/µg extracted protein]
			control		phenobarbital	cyproconazole		epoxiconazole		prochloraz		control I		mixture I		control II		mixture II		0.5 LLOQ
			NOAEL	10xNOAEL		NOAEL	10xNOAEL	NOAEL	10xNOAEL	NOAEL	10xNOAEL	NOAEL	10xNOAEL	NOAEL	10xNOAEL	NOAEL	10xNOAEL	NOAEL	10xNOAEL
		ABCB1a	0.0483241	0.000875	0.113448	0.104957	0.336207	0.0768534	0.230086	0.0392724	0.158966	0.0144069	0.000875	0.0799353	0.483341	0.0271198	0.0285853	0.0920703	0.51097	0.000875
		ABCB1b	0	0	0	0	0	0	0	0	0	0	0	0	0	0	0	0	0	16.2
		ABCB11	1.09176	0.945822	1.20175	1.16893	1.31777	1.11753	1.44537	1.17931	1.33442	0.968507	0.98727	1.07044	1.67454	0.923982	1.11674	1.04968	1.57722	0.0527903
		ABCC2	1.06776	0.78148	1.1888	1.3	1.2788	1.01528	1.3864	1.14	1.347	0.9264	0.75444	1.1022	1.5814	0.84484	0.89896	1.24276	1.8606	0.002
		ABCC3	0.0796175	0.0808743	0.151311	0.0744809	0.226503	0.0931148	0.181749	0.0854645	0.117923	0.0809836	0.0856284	0.0784426	0.28418	0.063224	0.0821311	0.0878142	0.326366	0.0229508
		Cyp1a1	0.045	0.045	0.045	0.045	0.045	0.045	0.045	0.045	2.1846	0.045	0.045	0.045	0.37406	0.045	0.045	0.045	4.4261	0.045
		Cyp1a2	1.22948	1.37932	1.5476	3.2902	5.1008	2.1936	5.41925	13.1402	32.792	1.736	2.1162	3.7882	7.8661	2.6388	2.4528	18.7618	25.302	0.005
		Cyp2a1	3.433	2.3892	4.5224	4.847	6.1208	3.6984	4.36975	3.8628	4.503	3.481	3.2474	4.0225	6.2924	3.7252	3.528	4.0153	8.7449	0.129
		Cyp2a2	1.6716	1.43292	1.465	6.9328	6.302	3.5018	6.9755	3.0006	5.1792	1.9774	2.0272	5.7271	7.1061	2.6594	2.0484	6.1543	7.1175	0.016
		Cyp2b2	0.53072	0.58116	54.6	22.962	123.234	3.6504	36.285	2.23892	14.7046	0.85888	0.9976	14.2147	61.198	1.22272	0.8004	20.0829	87.655	0.002
		Cyp2b3	6.4448	5.8082	5.5596	7.3098	8.7554	5.8902	6.1706	6.8968	6.0944	5.6136	5.6084	7.3026	7.729	6.7662	6.5328	6.8989	6.8454	0.005
		Cyp2c11	50.428	58.076	55.1	77.5	67.712	50.43	58.908	68.024	84.004	61.8	64.088	62.078	38.408	55.852	57.064	56.674	36.438	0.004
		Cyp2c12	0.20588	0.65504	0.19476	0.44192	0.37564	0.37624	0.2162	0.3046	1.31088	0.20584	0.20972	0.1925	0.128	0.37072	0.21836	0.3163	0.128	0.128
		Cyp2c13	3.7474	1.5778	1.97192	11.7754	16.934	12.6778	16.542	5.0114	7.196	1.8548	1.909	14.263	13.82	4.7532	2.1878	13.5214	13.7669	0.002
		Cyp2c55	0.005	0.005	0.1028	0.1476	2.9294	0.02676	0.39452	0.04252	0.44836	0.01588	0.00872	0.05814	8.753	0.02428	0.07524	0.06236	6.8527	0.005
		Cyp2d3	12.3408	9.8586	8.8588	12.164	9.3374	11.0356	12.814	11.238	10.7704	11.38	11.0704	10.9293	7.0628	10.7718	11.716	10.9505	8.0858	0.045
		Cyp2e1	6.3376	5.3816	5.8676	5.3452	5.1802	7.2256	5.4584	6.4096	7.774	5.9104	6.2118	5.1819	4.5752	8.2108	7.2044	6.61156	5.5501	0.007
		Cyp3a9 (LPNK)	0.60312	0.43356	0.60176	0.891133	1.24016	0.64735	1.1434	0.6006	0.86976	0.3446	0.41596	0.66242	1.09668	0.37144	0.52444	0.755	1.45058	0.004
		Cyp3a18	1.27228	0.80028	1.13645	4.34633	6.79233	1.56388	2.85325	1.5692	1.64008	1.3644	0.79616	2.86929	9.17262	1.44313	0.9201	2.90116	6.5368	0.002
		SLC10A1	5.67116	6.17943	5.91359	5.96398	5.94185	5.25295	6.84061	5.76472	5.46482	4.94826	5.53558	5.52688	6.0087	5.17437	5.96944	4.96833	4.78263	0.0404722
		SLC22A7	0.51575	0.468387	0.343112	0.429222	0.287324	0.445769	0.281101	0.457533	0.397799	0.460342	0.41556	0.42129	0.143643	0.481442	0.463909	0.427343	0.143643	0.143643
		SLC22A8	0.140233	0.130536	0.0811189	0.154965	0.0778555	0.153007	0.0854079	0.141352	0.0820513	0.111702	0.11366	0.0975291	0.034965	0.142657	0.123077	0.115012	0.034965	0.034965
B
	SD [fmol/µg extracted protein]		control		phenobarbital	cyproconazole		epoxiconazole		prochloraz		control I		mixture I		control II		mixture II
			NOAEL	10xNOAEL		NOAEL	10xNOAEL	NOAEL	10xNOAEL	NOAEL	10xNOAEL	NOAEL	10xNOAEL	NOAEL	10xNOAEL	NOAEL	10xNOAEL	NOAEL	10xNOAEL
		ABCB1a	0.0450962	0	0.0184482	0.0204395	0.0320078	0.0285471	0.0340059	0.0406694	0.0158377	0.0302582	0	0.0296401	0.0755615	0.038603	0.0383719	0.0386579	0.0791606
		ABCB1b	0	0	0	0	0	0	0	0	0	0	0	0	0	0	0	0	0
		ABCB11	0.210583	0.04891	0.105416	0.14831	0.26301	0.194525	0.207334	0.178251	0.218836	0.0871295	0.258988	0.12651	0.195493	0.372515	0.146857	0.292082	0.303904
		ABCC2	0.134043	0.126309	0.269931	0.130175	0.173642	0.150427	0.174024	0.25997	0.188387	0.195306	0.116321	0.193479	0.219963	0.167865	0.0419381	0.387165	0.298033
		ABCC3	0.0131611	0.0156133	0.0334983	0.0259416	0.0380277	0.0286152	0.0562611	0.0116696	0.0281829	0.0140114	0.0427919	0.0155364	0.0483679	0.0288271	0.014461	0.0305349	0.0662009
		Cyp1a1	0	0	0	0	0	0	0	0	0.702663	0	0	7.31424e-18	0.308321	0	0	7.31424e-18	0.923368
		Cyp1a2	0.631883	0.37055	0.34479	0.505832	2.63722	0.719403	1.08592	2.10632	3.38771	0.56532	0.789222	0.859341	2.79211	1.00546	0.796502	6.39487	11.0918
		Cyp2a1	0.913757	0.73339	1.35669	0.336774	1.23845	0.340208	0.841643	0.882385	0.995736	0.6209	0.546236	0.729097	1.5609	0.735316	0.635054	1.24564	2.1211
		Cyp2a2	0.382577	0.629656	0.206678	0.624378	1.66453	0.361727	0.597074	0.868181	1.12012	0.136992	0.108546	1.01824	1.01208	1.12412	0.382798	2.12056	2.56849
		Cyp2b2	0.186021	0.375523	14.546	4.79201	36.1322	0.790339	11.1261	1.36018	5.04958	0.708881	0.443964	3.68457	13.6811	1.18017	0.248162	9.3317	15.5945
		Cyp2b3	1.25374	0.764691	0.813898	2.08073	0.835163	1.28445	0.911415	1.24846	0.74559	0.635749	1.33601	0.818618	0.855843	1.04896	0.776697	2.19953	0.971372
		Cyp2c11	12.8847	7.29676	10.4664	21.5221	10.114	18.5173	10.4687	11.5467	17.9183	13.1982	18.3324	12.0208	5.52748	15.9978	8.58529	20.3133	6.09875
		Cyp2c12	0.174145	0.474564	0.14928	0.479004	0.347697	0.395526	0.128948	0.39489	2.51169	0.106689	0.182731	0.142513	2.92569e-17	0.271164	0.124132	0.321504	2.92569e-17
		Cyp2c13	3.57477	0.338076	0.740698	6.70136	3.45255	4.32055	2.3672	2.08279	1.9431	0.261475	0.609801	2.7163	2.0024	5.74926	0.666687	4.76082	2.92454
		Cyp2c55	0	0	0.0417284	0.200307	1.29486	0.0276222	0.345256	0.0658684	0.401776	0.0243284	0.00831817	0.0768995	3.56591	0.0329149	0.0987866	0.0673386	2.58936
		Cyp2d3	2.38208	1.01509	0.688167	1.2667	0.818034	0.904642	1.5734	0.851041	1.33724	1.38384	1.25369	1.53205	0.682083	1.09896	1.29728	3.22306	0.835227
		Cyp2e1	1.05677	0.644337	1.13575	1.68091	1.67475	2.22609	0.725951	1.44287	1.95725	1.73427	1.69878	0.950023	1.11979	1.43434	2.39733	1.40791	1.55362
		Cyp3a9 (LPNK)	0.139645	0.114097	0.154289	0.353621	0.627135	0.386184	0.216927	0.188475	0.338193	0.140911	0.13589	0.231447	0.326814	0.0964533	0.323159	0.175085	0.557985
		Cyp3a18	0.522108	0.11935	0.282014	0.680413	5.29463	0.602902	0.268445	0.386706	0.675266	0.424841	0.374279	1.02299	4.48552	0.6048	0.243336	1.0251	4.15641
		SLC10A1	0.869217	0.538027	0.917136	0.502135	0.531108	1.04163	0.643834	0.69708	0.538137	0.681846	0.324793	0.814507	0.551338	0.881445	0.599567	1.60576	0.511405
		SLC22A7	0.0714637	0.0747505	0.117072	0.043687	0.0832118	0.0589291	0.0773949	0.0479904	0.0817656	0.0521632	0.0433477	0.0468579	0	0.0896506	0.0643012	0.113478	0
		SLC22A8	0.0355803	0.0244855	0.0278455	0.0236125	0.0266653	0.0576294	0.0314632	0.0129508	0.0456472	0.0181148	0.0127564	0.0265482	8.52475e-18	0.0299005	0.0176696	0.0335197	8.52475e-18
C
	RSD [%]		control		phenobarbital	cyproconazole		epoxiconazole		prochloraz		control I		mixture I		control II		mixture II
			NOAEL	10xNOAEL		NOAEL	10xNOAEL	NOAEL	10xNOAEL	NOAEL	10xNOAEL	NOAEL	10xNOAEL	NOAEL	10xNOAEL	NOAEL	10xNOAEL	NOAEL	10xNOAEL
		ABCB1a	93.3202	0	16.2613	19.4742	9.52026	37.1449	14.7796	103.557	9.96295	210.026	0	37.0801	15.6332	142.342	134.236	41.9874	15.4922
		ABCB1b	#DIV/0!	#DIV/0!	#DIV/0!	#DIV/0!	#DIV/0!	#DIV/0!	#DIV/0!	#DIV/0!	#DIV/0!	#DIV/0!	#DIV/0!	#DIV/0!	#DIV/0!	#DIV/0!	#DIV/0!	#DIV/0!	#DIV/0!
		ABCB11	19.2883	5.17116	8.77186	12.6877	19.9588	17.4067	14.3447	15.1149	16.3993	8.99627	26.2328	11.8186	11.6744	40.3163	13.1505	27.8257	19.2683
		ABCC2	12.5537	16.1628	22.7062	10.0135	13.5785	14.8163	12.5522	22.8044	13.9856	21.0823	15.4182	17.5539	13.9094	19.8695	4.66518	31.1536	16.0181
		ABCC3	16.5304	19.3056	22.1386	34.8299	16.7891	30.7311	30.9554	13.6543	23.8993	17.3015	49.9739	19.8061	17.0201	45.5952	17.6072	34.7722	20.2842
		Cyp1a1	0	0	0	0	0	0	0	0	32.1644	0	0	1.62539e-14	82.4254	0	0	1.62539e-14	20.8619
		Cyp1a2	51.3943	26.8647	22.279	15.3739	51.702	32.7955	20.0383	16.0296	10.3309	32.5645	37.2943	22.6847	35.4955	38.1029	32.4732	34.0845	43.8378
		Cyp2a1	26.6169	30.6961	29.9994	6.94808	20.2334	9.19878	19.2607	22.8431	22.1127	17.8368	16.8207	18.1255	24.8061	19.739	18.0004	31.0223	24.2553
		Cyp2a2	22.8868	43.9421	14.1077	9.00614	26.4127	10.3298	8.55959	28.9336	21.6272	6.92788	5.35447	17.7794	14.2424	42.2698	18.6877	34.4565	36.0869
		Cyp2b2	35.0507	64.6161	26.6411	20.8693	29.32	21.6508	30.663	60.7517	34.3402	82.5355	44.5032	25.9208	22.3555	96.5198	31.0047	46.4659	17.7907
		Cyp2b3	19.4536	13.1657	14.6395	28.465	9.53883	21.8065	14.7703	18.102	12.234	11.3252	23.8216	11.21	11.0731	15.503	11.8892	31.8824	14.1901
		Cyp2c11	25.5507	12.5642	18.9953	27.7704	14.9368	36.7189	17.7712	16.9744	21.3303	21.3563	28.6051	19.364	14.3915	28.6431	15.045	35.8424	16.7373
		Cyp2c12	84.5857	72.4481	76.6481	108.392	92.5613	105.126	59.6431	129.642	191.603	51.831	87.1312	74.0329	2.2857e-14	73.1452	56.8472	101.645	2.2857e-14
		Cyp2c13	95.3934	21.427	37.5623	56.9098	20.3883	34.0796	14.3102	41.5611	27.0025	14.0972	31.9435	19.0444	14.4891	120.956	30.4729	35.2095	21.2433
		Cyp2c55	0	0	40.5918	135.71	44.2023	103.222	87.513	154.912	89.6102	153.202	95.3919	132.266	40.7393	135.564	131.295	107.984	37.7859
		Cyp2d3	19.3025	10.2965	7.76817	10.4135	8.76084	8.19749	12.2787	7.57288	12.4159	12.1602	11.3247	14.0178	9.6574	10.2022	11.0727	29.433	10.3296
		Cyp2e1	16.6747	11.973	19.3563	31.4471	32.3299	30.8084	13.2997	22.5111	25.1769	29.3427	27.3476	18.3335	24.4753	17.469	33.2759	21.2946	27.9926
		Cyp3a9 (LPNK)	23.1537	26.3163	25.6397	39.6822	50.5689	59.6562	18.9721	31.3812	38.8835	40.8911	32.669	34.9396	29.8003	25.9674	61.6198	23.1901	38.4663
		Cyp3a18	41.0372	14.9135	24.8153	15.6549	77.9502	38.5517	9.40841	24.6435	41.1727	31.1376	47.0106	35.6533	48.9011	41.9088	26.4467	35.3343	63.5848
		SLC10A1	15.327	8.70675	15.509	8.41946	8.93843	19.8294	9.41194	12.0922	9.84728	13.7795	5.86737	14.7372	9.17567	17.0348	10.0439	32.3199	10.693
		SLC22A7	13.8563	15.9591	34.1207	10.1782	28.9609	13.2197	27.5328	10.4889	20.5545	11.3314	10.4312	11.1225	0	18.6213	13.8607	26.5544	0
		SLC22A8	25.3722	18.7577	34.3268	15.2373	34.2497	37.6646	36.8387	9.1621	55.6325	16.2171	11.2233	27.2208	2.43808e-14	20.9597	14.3565	29.1446	2.43808e-14
D
	tTest
	p=0.05/21	to respective control	phenobarbital	cyproconazole		epoxiconazole		prochloraz		binary mixture		ternary mixture
	p=0.01/21			NOAEL	10xNOAEL	NOAEL	10xNOAEL	NOAEL	10xNOAEL	NOAEL	10xNOAEL	NOAEL	10xNOAEL
		ABCB1a	0.000167068	0.0459536	1.96823e-05	0.272216	0.000112939	0.747561	2.38541e-05	0.00411287	8.34791e-09	0.0150878	6.80833e-10
		ABCB11	0.00313595	0.52386	0.0328081	0.845792	0.00470649	0.498701	0.0149619	0.0944995	0.00161693	0.531788	0.00164441
		ABCC2	0.0239944	0.0239719	0.00112183	0.576531	0.000343991	0.600761	0.000840771	0.137719	3.50365e-07	0.0159643	2.01604e-06
		Abcc3	0.00606187	0.706762	0.000389122	0.377338	0.013819	0.478855	0.0407887	0.756975	1.87521e-05	0.162946	3.51681e-07
		Cyp1a1	#DIV/0!	#DIV/0!	#DIV/0!	#DIV/0!	#DIV/0!	#DIV/0!	0.00243142	0.0149564	0.00819184	0.0149564	1.12546e-07
		Cyp1a2	0.478592	0.000542911	0.0335468	0.0549748	0.00316009	9.90244e-05	2.71751e-05	0.00014422	7.0562e-05	1.62876e-05	0.000104014
		Cyp2a1	0.0206218	0.0223449	0.000870212	0.568906	0.00973453	0.471014	0.00594604	0.166256	0.000119286	0.58193	1.33275e-05
		Cyp2a2	0.918137	1.47653e-06	0.00155331	5.46253e-05	4.0469e-06	0.0227801	0.000509859	6.37764e-07	4.62296e-08	0.00112857	0.000126186
		Cyp2b2	0.00114338	0.000464922	0.00161488	0.000624357	0.00763338	0.0476953	0.00324586	5.01998e-07	2.09041e-07	0.000109523	2.7496e-08
		cyp2B3	0.632095	0.453729	0.000407767	0.509178	0.515583	0.583527	0.565623	0.00127316	0.0191701	0.876753	0.51551
		Cyp2C11	0.617747	0.258838	0.126051	0.63716	0.888114	0.384532	0.0281531	0.969456	0.0334195	0.933538	0.00286674
		Cyp2C12	0.0959131	0.347522	0.321969	0.414958	0.107661	0.628894	0.594934	0.842792	0.373901	0.73841	0.178915
		Cyp2C13	0.323493	0.055291	0.000531696	0.00781838	0.000117277	0.518339	0.00254545	1.16083e-07	1.04271e-09	0.0221481	1.62531e-07
		Cyp2C55	0.00633709	0.186628	0.00723067	0.152947	0.0651661	0.271745	0.069132	0.138891	2.83665e-05	0.165101	1.64505e-05
		Cyp2d3	0.110872	0.888228	0.398581	0.302656	0.0099805	0.374365	0.261626	0.580515	0.000964823	0.877099	0.00148924
		Cyp2e1	0.435528	0.301998	0.81153	0.452572	0.864028	0.930682	0.0498444	0.419446	0.100327	0.0779537	0.212366
		Cyp3a9	0.0887625	0.00935265	0.043994	0.473041	0.000620397	0.546163	0.0420444	0.00631955	7.9238e-05	0.000117583	0.00146097
		Cyp3a18	0.0920528	0.00426343	0.188994	0.437752	0.000154165	0.339193	0.0486662	0.00741892	0.00110308	0.022455	0.00204675
		SLC10A1	0.59497	0.536938	0.502194	0.510735	0.117268	0.855956	0.0689543	0.179112	0.0583839	0.753783	0.00675416
		SLC22A7	0.0847506	0.0562548	0.00691822	0.130987	0.00460644	0.174248	0.192344	0.198577	0.000149886	0.338182	0.000369878
		SLC22A8	0.0179239	0.465868	0.0117475	0.686491	0.0368621	0.949858	0.0803096	0.249062	0.000160056	0.139564	0.000368163
E
		to control 10xNOAEL
			control	control I		control II
			NOAEL	NOAEL	10xNOAEL	NOAEL	10xNOAEL
		ABCB1a	0.0782809	0.373901	#DIV/0!	0.20309	0.181659
		ABCB11	0.198867	0.628991	0.741726	0.902656	0.057834
		ABCC2	0.00841856	0.207103	0.733901	0.52048	0.10692
		ABCC3	0.894032	0.990994	0.824642	0.272849	0.898218
		Cyp1a1	#DIV/0!	#DIV/0!	#DIV/0!	#DIV/0!	#DIV/0!
		Cyp1a2	0.662367	0.277095	0.110403	0.0460327	0.0362091
		Cyp2a1	0.0831923	0.0354227	0.0719298	0.0206208	0.0309502
		Cyp2a2	0.493704	0.125662	0.102147	0.0752877	0.106575
		Cyp2b2	0.797062	0.467879	0.148992	0.301071	0.31249
		cyp2B3	0.366488	0.673649	0.780866	0.141035	0.175459
		Cyp2C11	0.956486	0.600054	0.524633	0.787479	0.845964
		Cyp2C12	0.103014	0.101435	0.105757	0.286533	0.108878
		Cyp2C13	0.246868	0.187635	0.327493	0.284694	0.118428
		Cyp2C55	#DIV/0!	0.373901	0.373901	0.260428	0.187061
		Cyp2d3	0.0808024	0.0860004	0.133149	0.20965	0.0373387
		Cyp2e1	0.130288	0.550429	0.352663	0.0081397	0.166934
		Cyp3a9	0.334133	0.305842	0.830193	0.38044	0.579097
		Cyp3a18	0.11338	0.0387891	0.982233	0.204682	0.416402
		SLC10A1	0.304684	0.0141337	0.0581193	0.0682288	0.576228
		SLC22A7	0.335821	0.849035	0.217569	0.809019	0.921664
		SLC22A8	0.630854	0.207196	0.220504	0.503741	0.597237
F
		to respective single substance	cyproconazole				epoxiconazole				prochloraz
			mixture I		mixture II		mixture I		mixture II		mixture I		mixture II
			NOAEL	10xNOAEL	NOAEL	10xNOAEL	NOAEL	10xNOAEL	NOAEL	10xNOAEL	NOAEL	10xNOAEL	NOAEL	10xNOAEL
		ABCB1a	0.0816995	0.000152807	0.413987	4.3421e-05	0.850344	6.57065e-07	0.408177	3.08836e-07			0.0435953	6.51352e-08
		ABCB11	0.243999	0.0346061	0.313529	0.120745	0.641061	0.0752637	0.602988	0.343995			0.308646	0.104567
		ABCC2	0.0381166	0.0156067	0.680247	0.00041604	0.361167	0.0910371	0.128064	0.00205151			0.5546	0.00158547
		ABCC3	0.764791	0.0300094	0.398971	0.00281995	0.331474	0.010115	0.748822	0.00149034			0.833911	1.16571e-06
		Cyp1a1	0.0149564	0.00819184	0.0149564	1.12546e-07	0.0149564	0.00819184	0.0149564	1.12546e-07			0.0149564	0.000336779
		Cyp1a2	0.183579	0.0949977	2.89303e-05	0.000208763	0.00385012	0.0360723	1.50941e-05	0.000282522			0.0268385	0.0740961
		Cyp2a1	0.0103631	0.821717	0.0736047	0.0103494	0.261738	0.0136514	0.468284	0.000133512			0.789501	0.000151868
		Cyp2a2	0.015039	0.362423	0.305619	0.473685	4.2011e-05	0.771744	0.00323626	0.872634			0.00136529	0.0633078
		Cyp2b2	0.0101885	0.0162233	0.444108	0.0918643	4.04204e-06	0.00979099	0.000331449	0.00012819			0.000162759	1.36373e-08
		cyp2B3	0.994363	0.0555812	0.732152	0.00311967	0.0686345	0.0136861	0.284613	0.2202			0.998158	0.127566
		Cyp2C11	0.293524	0.0015243	0.17496	0.00098877	0.237145	0.00877735	0.597658	0.00563945			0.192497	0.00315992
		Cyp2C12	0.313265	0.186469	0.615688	0.186469	0.364852	0.200887	0.777741	0.200887			0.955873	0.351714
		Cyp2C13	0.463537	0.11681	0.620993	0.121948	0.483541	0.063236	0.738564	0.0769671			0.000346829	0.000257702
		Cyp2C55	0.383041	0.000564238	0.40191	0.00179533	0.271668	3.5888e-05	0.172167	1.94029e-05			0.599592	1.93372e-05
		Cyp2d3	0.129616	0.00111124	0.317442	0.0234275	0.868978	0.00068139	0.939485	0.00132818			0.796385	0.00726373
		Cyp2e1	0.847624	0.493384	0.195034	0.691098	0.109648	0.0913466	0.597653	0.878645			0.806408	0.0644269
		Cyp3a9	0.0343645	0.651022	0.0905188	0.544826	0.978626	0.74758	0.568882	0.151715			0.166415	0.0276292
		Cyp3a18	0.0371266	0.536861	0.0353666	0.943963	0.0201967	0.00523603	0.00775197	0.0207255			0.00324409	0.00467154
		SLC10A1	0.224794	0.825952	0.0984846	0.0039463	0.623729	0.0425058	0.687004	0.000536152			0.204405	0.0475574
		SLC22A7	0.754023	0.0181318	0.964048	0.0181318	0.446217	0.0165197	0.685798	0.0165197			0.483188	0.00225122
		SLC22A8	0.0020934	0.0228259	0.0216181	0.0228259	0.0975522	0.0230656	0.22685	0.0230656			0.0487395	0.0823428
